# Supplementary material for: Molecular Identification of Trissolcus japonicus, Parasitoid of the Brown Marmorated Stink Bug, by Species-Specific PCR
Source: Insects. 2021 May 18;12(5):467. doi: 10.3390/insects12050467 (PMC8157830; doi:10.3390/insects12050467)
Supplement: Supplementary file 1 [file insects-12-00467-s001.zip]

Archive with 1 entries (1 files):
- insects-1187110-supplementary.pdf
